# Supplementary material for: AbaComplex Enhances Mitochondrial Biogenesis and Adipose Tissue Browning: Implications for Obesity and Glucose Regulation
Source: Foods. 2024 Dec 27;14(1):48. doi: 10.3390/foods14010048 (PMC11720057; doi:10.3390/foods14010048)
Supplement: Supplementary file 1 [file foods-14-00048-s001.zip]

Archive with 1 entries (1 files):
- foods-3269158-supplementary.pdf
